# Supplementary material for: Desmodesmus Extract as a Mitochondrion-Targeted Neuroprotective Agent in Parkinson’s Disease: An In Vitro Study
Source: Curr Issues Mol Biol. 2025 Mar 6;47(3):174. doi: 10.3390/cimb47030174 (PMC11941442; doi:10.3390/cimb47030174)
Supplement: Supplementary file 1 [file cimb-47-00174-s001.zip]

Archive with 1 entries (1 files):
- cimb-3504473-supplementary.pdf
